# Supplementary material for: Early 2 factor (E2F) transcription factors contribute to malignant progression and have clinical prognostic value in lower-grade glioma
Source: Bioengineered. 2021 Oct 7;12(1):7765–79. doi: 10.1080/21655979.2021.1985340 (PMC8806968; doi:10.1080/21655979.2021.1985340)
Supplement: Supplemental Material [file KBIE_A_1985340_SM1410.zip]

Archive with 10 entries (9 files):
- supplementary/
- supplementary/Figure S1.tif
- supplementary/Figure S2.tif
- supplementary/Figure S3.tif
- supplementary/Figure S4.tif
- supplementary/Supplementary Fig legends.docx
- supplementary/Table S1.docx
- supplementary/Table S2.docx
- supplementary/Table S3.docx
- supplementary/Table S4.docx
